# Supplementary material for: Implementing Patient Falls Education in Hospitals: A Mixed-Methods Trial
Source: Healthcare (Basel). 2022 Jul 13;10(7):1298. doi: 10.3390/healthcare10071298 (PMC9316918; doi:10.3390/healthcare10071298)
Supplement: Supplementary file 1 [file healthcare-10-01298-s001.zip]

Archive with 1 entries (1 files):
- healthcare-1750118-supplementary.pdf
